# Supplementary material for: Galactosed and Reduction-Responsive Nanoparticles Assembled from Trimethylchitosan–Camptothecin Conjugates for Enhanced Hepatocellular Carcinoma Therapy
Source: Pharmaceutics. 2022 Jun 21;14(7):1315. doi: 10.3390/pharmaceutics14071315 (PMC9316716; doi:10.3390/pharmaceutics14071315)
Supplement: Supplementary file 1 [file pharmaceutics-14-01315-s001.zip]

Archive with 1 entries (1 files):
- pharmaceutics-1765095-supplementary.pdf
